# Supplementary material for: Office-Based Intraosseous Infiltrations of PRGF as an Effective Treatment for Knee Osteoarthritis: A Retrospective Observational Clinical Study
Source: J Clin Med. 2023 Jul 6;12(13):4512. doi: 10.3390/jcm12134512 (PMC10342655; doi:10.3390/jcm12134512)
Supplement: Supplementary file 1 [file jcm-12-04512-s001.zip]

Archive with 1 entries (1 files):
- jcm-2480483-supplementary.pdf
